# Supplementary material for: Design, Synthesis, and Biological Evaluation of Novel Dihydropyridine and Pyridine Analogs as Potent Human Tissue Nonspecific Alkaline Phosphatase Inhibitors with Anticancer Activity: ROS and DNA Damage-Induced Apoptosis
Source: Molecules. 2022 Sep 22;27(19):6235. doi: 10.3390/molecules27196235 (PMC9570995; doi:10.3390/molecules27196235)
Supplement: Supplementary file 1 [file molecules-27-06235-s001.zip]

Archive with 1 entries (1 files):
- molecules-1850593-supplementary.pdf
